# Supplementary material for: Survey of Flemish Poultry Farmers on How Birds Fit for Transport to the Slaughterhouse Are Selected, Caught, and Crated and Their Opinions Regarding the Pre-Transport Process
Source: Animals (Basel). 2024 Nov 12;14(22):3241. doi: 10.3390/ani14223241 (PMC11591035; doi:10.3390/ani14223241)
Supplement: Supplementary file 1 [file animals-14-03241-s001.zip]

Archive with 1 entries (1 files):
- animals-3268699-supplementary.pdf
